# Supplementary material for: Effects of Aging on Intramuscular Collagen-Related Factors After Injury to Mouse Tibialis Anterior Muscle
Source: Int J Mol Sci. 2025 Jan 18;26(2):801. doi: 10.3390/ijms26020801 (PMC11766099; doi:10.3390/ijms26020801)
Supplement: Supplementary file 1 [file ijms-26-00801-s001.zip]

Archive with 5 entries (4 files):
- Supplementary File/
- Supplementary File/Table S2.docx
- __MACOSX/Supplementary File/._Table S2.docx
- Supplementary File/Table S1.docx
- __MACOSX/Supplementary File/._Table S1.docx
